# Supplementary material for: Short-Term Psycho-Education for Caregivers to Reduce Overmedication of People with Intellectual Disabilities (SPECTROM): Development and Field Testing
Source: Int J Environ Res Public Health. 2021 Dec 14;18(24):13161. doi: 10.3390/ijerph182413161 (PMC8701820; doi:10.3390/ijerph182413161)
Supplement: Supplementary file 1 [file ijerph-18-13161-s001.zip]

Archive with 6 entries (6 files):
- S1 Psychotropic knowledge questionnaire.pdf
- S2 REVISED MAVAS-R ID carer attitude scale.pdf
- s3 Trainee likert scale.pdf
- S4 Trainer likert scale.pdf
- S5 Trainer proforma.pdf
- s6 topic guide.pdf
